# Supplementary material for: Mesenchymal Transglutaminase 2 Activates Epithelial ADAM17: Link to G-Protein-Coupled Receptor 56 (ADGRG1) Signalling
Source: Int J Mol Sci. 2024 Feb 16;25(4):2329. doi: 10.3390/ijms25042329 (PMC10889368; doi:10.3390/ijms25042329)
Supplement: Supplementary file 1 [file ijms-25-02329-s001.zip]

Archive with 1 entries (1 files):
- ijms-2846564-supplementary.pdf
